# Supplementary material for: Food Outlet Access and the Healthiness of Food Available ‘On-Demand’ via Meal Delivery Apps in New Zealand
Source: Nutrients. 2022 Oct 11;14(20):4228. doi: 10.3390/nu14204228 (PMC9607030; doi:10.3390/nu14204228)
Supplement: Supplementary file 1 [file nutrients-14-04228-s001.zip]

Archive with 1 entries (1 files):
- nutrients-1939804-supplementary.pdf
